# Supplementary material for: Wastewater surveillance reveals patterns of antibiotic resistance across the United States
Source: Nat Commun. 2026 Apr 1;17:4680. doi: 10.1038/s41467-026-71195-4 (PMC13201604; doi:10.1038/s41467-026-71195-4)
Supplement: Supplementary file 5 — Supplementary Data 2 [file 41467_2026_71195_MOESM5_ESM.xlsx]

## Sheet: Table 1 - WWTP information
State	Plant	Site Name	Region	County	Population	# of Day in Study	Sample Type	Sample Type	Number of Samples	First Sample	Last Sample	System Type
CA	Fremont, CA	[Fremont Basin] - Raymond A. Boege Alvarado WWTP	West	Alameda	229476	#REF!	Liquids	6	2	2024-05-16	2024-05-21	Separated
CA	Newark, CA	[Newark Basin] - Raymond A. Boege Alvarado WWTP	West	Alameda	47229	#REF!	Liquids	6	2	2024-05-16	2024-05-21	Separated
CA	Union City, CA	[Union City Basin] - Raymond A. Boege Alvarado WWTP	West	Alameda	68150	#REF!	Liquids	6	2	2024-05-16	2024-05-21	Separated
OH	Akron, OH	Akron Water Reclamation Facility	Midwest	Summit	365000	#REF!	Solids	6	3	2024-05-17	2024-05-22	Combined
FL	Altamonte Springs, FL	Altamonte Springs Regional Water Reclamation Facility	South	Seminole	95000	#REF!	Liquids	6	3	2024-05-17	2024-05-22	Combined
VA	Aquia, Stafford, VA	Aquia Wastewater Treatment Facility	South	Stafford	100000	#REF!	Solids	6	3	2024-05-17	2024-05-22	Separated
NC	Winston-Salem, NC	Archie Elledge WWTP	South	Forsyth	92000	#REF!	Liquids	6	3	2024-05-17	2024-05-22	Separated
NJ	Union Beach, NJ	Bayshore Regional Sewerage Authority	Northeast	Monmouth	100000	#REF!	Solids	6	3	2024-05-17	2024-05-22	Separated
GA	Big Creek, Roswell, GA	Big Creek Water Reclamation Facility	South	Fulton	189593	#REF!	Liquids	6	2	2024-05-20	2024-05-22	Separated
DC	Washington, DC	Blue Plains	South	District of Columbia	2000000	#REF!	Liquids	6	4	2024-05-07	2024-05-22	Separated
ME	Brunswick, ME	Brunswick Sewer District	Northeast	Cumberland	10000	#REF!	Liquids	6	2	2024-05-21	2024-05-22	Separated
AL	Cahaba River, Birmingham, AL	Cahaba River Water Reclamation Facility	South	Jefferson	95000	#REF!	Liquids	6	3	2024-05-17	2024-05-22	Separated
PA	Harrisburg, PA	Capital Region Water AWTF	Northeast	Dauphin	125000	#REF!	Liquids	6	3	2024-05-16	2024-05-21	Combined
CA	Contra Costa County, CA	Central Contra Costa Sanitary District	West	Contra Costa	484800	#REF!	Solids	6	3	2024-05-20	2024-05-23	Separated
CA	San Rafael, CA	Central Marin Sanitation Agency	West	Marin	104250	#REF!	Liquids	6	1	2024-05-21	2024-05-21	Separated
UT	Central Salt Lake Valley, UT	Central Valley Water Reclamation Facility	West	Salt Lake	600000	#REF!	Solids	6	3	2024-05-17	2024-05-22	Separated
MI	Ann Arbor, MI	City of Ann Arbor Wastewater Treatment Plant	Midwest	Washtenaw	125000	#REF!	Liquids	6	3	2024-05-17	2024-05-22	Separated
ME	Bangor, ME	City of Bangor Wastewater Treatment Plant	Northeast	Penobscot	40000	#REF!	Solids	6	1	2024-05-17	2024-05-17	Combined
IN	Carmel, IN	City of Carmel WWTP	Midwest	Hamilton	86000	#REF!	Solids	6	3	2024-05-20	2024-05-23	Separated
IA	Clinton, IA	City of Clinton	Midwest	Clinton	29300	#REF!	Solids	6	3	2024-05-17	2024-05-22	Combined
ID	Coeur d'Alene, ID	City of Coeur d'Alene Water Resource Recovery Facility	West	Kootenai	50540	336	Solids	6	3	2024-05-17	2024-05-22	Separated
CA	Davis, CA	City of Davis Wastewater Treatment Plant	West	Yolo	68000	#REF!	Solids	10 until 1/1/23 then 6	3	2024-05-17	2024-05-22	Combined
NH	Dover, NH	City of Dover Wastewater Treatment Facility	Northeast	Strafford	30000	#REF!	Liquids	6	3	2024-05-17	2024-05-22	Separated
VT	Essex Junction, VT	City of Essex Junction Wastewater Treatment Facility	Northeast	Chittenden	30000	#REF!	Solids	6	3	2024-05-20	2024-05-23	Separated
TX	Gainesville, TX	City of Gainesville Wastewater Treatment Plant	South	Cooke	17300	#REF!	Liquids	6	3	2024-05-17	2024-05-22	Separated
TX	Garland, TX	City of Garland Rowlett Creek WWTP	South	Dallas	200000	#REF!	Solids	6	1	2024-05-20	2024-05-20	Separated
AR	Harrison, AR	City of Harrison Wastewater Treatment Plant	South	Boone	15000	#REF!	Liquids	6	3	2024-05-17	2024-05-22	Combined
CA	Hollister, CA	City of Hollister Domestic Water Recycling Facility	West	San Benito	42000	#REF!	Liquids	6	3	2024-05-17	2024-05-22	Combined
CA	Madera, CA	City of Madera, Wastewater Treatment Plant	West	Madera	67944	#REF!	Solids	6	3	2024-05-17	2024-05-22	Separated
MN	Mankato, MN	City of Mankato Water Resource Recovery Facility (WRRF)	Midwest	Blue Earth	70000	#REF!	Solids	6	3	2024-05-17	2024-05-22	Separated
IA	Marshalltown, IA	City of Marshalltown Water Pollution Control Plant	Midwest	Marshall	27400	#REF!	Liquids	6	3	2024-05-17	2024-05-22	Separated
NY	Oswego, NY	City of Oswego Wastewater Treatment Plant	Northeast	Oswego	30000	#REF!	Liquids	6	3	2024-05-16	2024-05-21	Combined
CA	Paso Robles, CA	City of Paso Robles Wastewater Treatment Plant	West	San Luis Obispo	31037	#REF!	Solids	6	3	2024-05-20	2024-05-23	Separated
MN	Rochester, MN	City Of Rochester MN Water Reclamation Plant	Midwest	Olmstead	120000	#REF!	Solids	6	3	2024-05-20	2024-05-23	Separated
CA	San Leandro, CA	City of San Leandro Water Pollution Control Plant	West	Alameda	50000	#REF!	Liquids	6	2	2024-05-21	2024-05-22	Separated
CA	San Mateo, CA	City of San Mateo & Estero M.I.D. Water Quality Control Plant	West	San Mateo	150000	#REF!	Solids	6	3	2024-05-17	2024-05-22	Separated
CA	Santa Cruz, CA	City of Santa Cruz WTF - City Influent	West	Santa Cruz	160000	#REF!	Solids	6	3	2024-05-16	2024-05-21	Separated
CA	Santa Cruz County, CA	City of Santa Cruz WTF - County Influent	West	Santa Cruz	160000	#REF!	Solids	6	3	2024-05-16	2024-05-21	Separated
CA	Santa Rosa, CA	City of Santa Rosa, Laguna Treatment Plant	West	Sonoma	230000	#REF!	Solids	6	3	2024-05-19	2024-05-21	Separated
WA	Snohomish, WA	City of Snohomish Wastewater Treatment Plant	West	Snohomish	10150	#REF!	Liquids	6	3	2024-05-17	2024-05-22	Combined
IN	South Bend, IN	City of South Bend Wastewater Treatment Plant	Midwest	St. Joseph	130000	#REF!	Liquids	6	3	2024-05-16	2024-05-21	Combined
CT	Stamford, CT	City of Stamford, Water Pollution Control Authority	Northeast	Fairfield	140000	#REF!	Solids	6	2	2024-05-17	2024-05-20	Combined
MI	Warren, MI	City of Warren Wastewater Treatment Plant	Midwest	Macomb	140000	#REF!	Liquids	6	2	2024-05-21	2024-05-23	Separated
WV	Wheeling, WV	City of Wheeling, Water Pollution Control Division	South	Ohio	100000	#REF!	Liquids	6	3	2024-05-17	2024-05-22	Combined
NC	Wilson, NC	City of Wilson - Hominy Creek Water Reclamation Facility	South	Wilson	50000	#REF!	Solids	6	3	2024-05-17	2024-05-22	Separated
SD	Yankton, SD	City of Yankton Wastewater Treatment Facility	Midwest	Yankton	20000	#REF!	Liquids	6	2	2024-05-16	2024-05-21	Separated
OH	Youngstown, OH	City of Youngstown Wastewater Treatment Plant	Midwest	Mahoning	174000	#REF!	Solids	6	3	2024-05-17	2024-05-22	Combined
NV	Las Vegas, NV	Clark County Water Reclamation District (CCWRD) Flamingo Water Resource Center (FWRC)	West	Clark	990000	#REF!	Liquids	6	3	2024-05-17	2024-05-22	Separated
CA	Coastal, Laguna Niguel, CA	Coastal Treatment Plant	West	Orange	48000	#REF!	Liquids	6	3	2024-05-17	2024-05-22	Separated
IA	Coralville, IA	Coralville Wastewater Treatment Facility	Midwest	Johnson	23000	#REF!	Liquids	6	3	2024-05-17	2024-05-22	Separated
NJ	Bridgeton, NJ	Cumberland County Utilities Authority	Northeast	Cumberland	50000	#REF!	Liquids	6	3	2024-05-17	2024-05-22	Separated
TX	Dallas Central, Dallas, TX	DCWT Dallas	South	Dallas	270000	#REF!	Liquids	6	3	2024-05-17	2024-05-22	Separated
TX	White Rock Central, Dallas, TX	DCWT White Rock	South	Hunt	630000	#REF!	Liquids	6	3	2024-05-17	2024-05-22	Separated
MA	Boston, MA	Deer Island Treatment Plant	Northeast	Suffolk	2400000	#REF!	Solids	6	1	2024-05-19	2024-05-19	Combined
PA	Chester, PA	DELCORA Western Regional Treatment Plant	Northeast	Delaware	220000	#REF!	Liquids	6	3	2024-05-17	2024-05-22	Combined
IN	Bloomington, IN	Dillman Road WWTP	Midwest	Monroe	56090	#REF!	Liquids	6	4	2024-05-20	2024-05-23	Separated
CA	San Diego, CA	E.W. Blom Point Loma Wastewater Treatment Plant	West	San Diego	2200000	#REF!	Liquids	6	3	2024-05-19	2024-05-22	Separated
FL	Eastern, Orange County, FL	Eastern Water Reclamation Facility	South	Orange	195299	#REF!	Solids	6	2	2024-05-16	2024-05-19	Separated
CA	Petaluma, CA	Ellis Creek Water Recycling Facility	West	Sonoma	65000	#REF!	Liquids	6	1	2024-05-23	2024-05-23	Separated
CA	Esparto, CA	Esparto Wastewater Treatment Facility	West	Yolo	4006	#REF!	Liquids	10 until 1/1/23 then 6	3	2024-05-17	2024-05-22	Separated
CA	Fairfield, CA	Fairfield-Suisun Sewer District	West	Solano	155000	#REF!	Solids	6	3	2024-05-17	2024-05-22	Separated
AL	Fultondale, AL	Five Mile Creek Water Reclamation Facility	South	Jefferson	77000	#REF!	Liquids	6	2	2024-05-20	2024-05-22	Separated
IL	Glen Ellyn, IL	Glenbard Wastewater Authority	Midwest	DuPage	86000	#REF!	Solids	6	3	2024-05-20	2024-05-23	Separated
MI	Jenison, MI	Grandville Clean Water Plant	Midwest	Ottowa	75000	#REF!	Solids	6	3	2024-05-17	2024-05-22	Separated
MD	Hagerstown, MD	Hagerstown Wastewater Treatment Plant	South	Washington	90000	#REF!	Liquids	6	3	2024-05-17	2024-05-22	Separated
NH	Hall Street, Concord, NH	Hall Street Wastewater Treatment Plant	Northeast	Merrimack	45000	#REF!	Liquids	6	2	2024-05-20	2024-05-22	Separated
FL	Southwest, Orange County, FL	Hamlin Water Reclamation Facility	South	Orange	50000	#REF!	Solids	6	2	2024-05-16	2024-05-19	Separated
TX	Hollywood Road, Amarillo, TX	Hollywood Road WWTP	South	Potter	60000	#REF!	Liquids	6	3	2024-05-19	2024-05-21	Separated
HI	Honouliuli, Honolulu, HI	Honouliuli Wastewater Treatment Plant	West	Honolulu	300000	158	Liquids	6	2	2024-05-20	2024-05-22	Separated
CA	Los Angeles, CA	Hyperion Water Reclamation Plant (HWRP)	West	Los Angeles	4000000	#REF!	Liquids	6	3	2024-05-19	2024-05-22	Separated
MI	Jackson, MI	Jackson Wastewater Treatment Plant	Midwest	Jackson	90000	#REF!	Solids	6	3	2024-05-17	2024-05-22	Separated
CA	JB Latham, Laguna Niguel, CA	JB Latham Treatment Plant	West	Orange	120000	#REF!	Liquids	6	3	2024-05-16	2024-05-21	Separated
IN	Downtown, Jeffersonville, IN	Jeffersonville Downtown WWTP	Midwest	Clark	25000	#REF!	Liquids	6	3	2024-05-17	2024-05-22	Combined
AK	Anchorage, AK	John M. Asplund Water Pollution Control Facility	West	Anchorage	220000	#REF!	Liquids	6	2	2024-05-21	2024-05-22	Separated
NC	Kinston, NC	Johnnie Mosley Regional Water Reclamation Facility	South	Lenoir	25000	#REF!	Liquids	6	3	2024-05-17	2024-05-22	Separated
GA	Johns Creek, Roswell, GA	Johns Creek Environmental Campus	South	Fulton	84486	#REF!	Liquids	6	4	2024-05-15	2024-05-22	Separated
HI	Kailua, Honolulu, HI	Kailua Regional Wastewater Treatment Plant	West	Honolulu	90000	159	Liquids	6	3	2024-05-20	2024-05-22	Separated
CA	Lancaster, CA	Lancaster Water Reclamation Plant	West	Los Angeles	200000	#REF!	Liquids	6	3	2024-05-20	2024-05-23	Separated
ID	Lander Street, Boise, ID	Lander Street Water Renewal Facility	West	Ada	108556	227	Liquids	6	3	2024-05-17	2024-05-22	Separated
CA	Las Gallinas, San Rafael, CA	Las Gallinas Valley Sanitary District	West	Marin	30000	#REF!	Liquids	6	3	2024-05-20	2024-05-22	Separated
KS	Lawrence, KS	Lawrence Kansas River Wastewater Treatment Facility	Midwest	Douglas	80000	#REF!	Solids	6	3	2024-05-17	2024-05-22	Separated
ME	Lewiston, ME	Lewiston Aburn Water Pollution Control Authority	Northeast	Androscoggin	60000	#REF!	Liquids	6	2	2024-05-19	2024-05-21	Separated
VA	Little Falls Run, Stafford, VA	Little Falls Run Wastewater Treatment Facility	South	Stafford	50000	#REF!	Solids	6	3	2024-05-17	2024-05-22	Separated
GA	Little River, Roswell, GA	Little River Water Reclamation Facility	South	Fulton	12818	#REF!	Liquids	6	3	2024-05-20	2024-05-22	Separated
CA	Lompoc, CA	Lompoc Regional Wastewater Reclamation Plant	West	Santa Barbara	69290	#REF!	Liquids	6	1	2024-05-22	2024-05-22	Separated
CA	Los Banos, CA	Los Banos Wastewater Treatment Plant	West	Merced	42000	#REF!	Liquids	10 until 1/1/23 then 6	3	2024-05-17	2024-05-23	Separated
FL	Jupiter, FL	Loxahatchee River Environmental Control District	South	Palm Beach	90000	#REF!	Liquids	6	3	2024-05-17	2024-05-22	Separated
TN	Memphis, TN	M.C. Stiles Wastewater Treatment Facility	South	Shelby	300000	#REF!	Liquids	6	2	2024-05-19	2024-05-21	Separated
CA	Mammoth, CA	Mammoth Community Water District	West	Mono	35000	#REF!	Liquids	6	3	2024-05-17	2024-05-22	Separated
MD	Hollywood, MD	Marlay Taylor Water Reclamation Facility	South	St. Mary's	55000	#REF!	Liquids	6	2	2024-05-17	2024-05-20	Separated
CA	Merced, CA	Merced Wastewater Treatment Plant	West	Merced	91000	#REF!	Solids	10 until 1/1/23 then 6	3	2024-05-17	2024-05-22	Separated
TN	Chattanooga, TN	Moccasin Bend WWTP	South	Hamilton	400000	#REF!	Liquids	6	3	2024-05-17	2024-05-22	Combined
CA	Modesto, CA	Modesto's Sutter Primary Treatment Facility	West	Stanislaus	230000		Solids		3	2024-05-20	2024-05-23	Separated
CA	Marina, CA	Monterey One Water - Regional Treatment Plant	West	Monterey	262000	#REF!	Liquids	6	3	2024-05-16	2024-05-21	Combined
VT	Montpelier, VT	Montpelier Water Resource Recovery Facility	Northeast	Washington	10100	#REF!	Solids	6	2	2024-05-20	2024-05-21	Combined
KY	Louisville, KY	Morris Forman Water Quality Treatment Center	South	Jefferson	423913	#REF!	Solids	6	2	2024-05-20	2024-05-22	Separated
MI	Mt. Pleasant, MI	Mt. Pleasant WRRF	Midwest	Isabella	21690	#REF!	Liquids	6	3	2024-05-17	2024-05-22	Combined
KS	Kaw Point, Kansas City, KS	Municipal Wastewater Treatment Plant No. 1 (Kaw Point)	Midwest	Wyandotte	90000	#REF!	Solids	6	3	2024-05-21	2024-05-23	Combined
IA	Muscatine, IA	Muscatine STP	Midwest	Muscatine	24400	#REF!	Solids	6	3	2024-05-20	2024-05-23	Separated
IN	North, Jeffersonville, IN	North Water Reclamation Facility	Midwest	Clark	25000	#REF!	Liquids	6	3	2024-05-17	2024-05-22	Separated
FL	Northeast, Saint Petersburg, FL	Northeast Water Reclamation Facility	South	Pinellas	89847	#REF!	Liquids	6	3	2024-05-17	2024-05-22	Separated
NE	Northeast, Lincoln, NE	Northeast Water Resource Recovery Facility	Midwest	Lancaster	60000	#REF!	Liquids	6	3	2024-05-17	2024-05-22	Separated
FL	Northwest, Orange County, FL	Northwest Water Reclamation Facility	South	Orange	66690	#REF!	Solids	6	5	2024-05-16	2024-05-22	Separated
FL	Northwest, Saint Petersburg, FL	Northwest Water Reclamation Facility	South	Pinellas	94218	#REF!	Liquids	6	3	2024-05-17	2024-05-22	Separated
CA	Novato, CA	Novato Sanitary District	West	Marin	53000	#REF!	Liquids	6	3	2024-05-17	2024-05-22	Combined
IA	Ottumwa, IA	Ottumwa WPCF	Midwest	Wapello	25529	#REF!	Liquids	6	3	2024-05-20	2024-05-22	Separated
CO	North, Parker, CO	Parker Water and Sanitation District North Water Reclamation Facility	West	Douglas	35000	#REF!	Liquids	6	2	2024-05-21	2024-05-22	Separated
CO	South, Parker, CO	Parker Water and Sanitation District South Water Reclamation Facility	West	Douglas	25000	#REF!	Liquids	6	3	2024-05-17	2024-05-22	Combined
NJ	Newark, NJ	Passaic Valley Sewerage Commission	Northeast	Essex	1500000	#REF!	Solids	6	2	2024-05-20	2024-05-22	Separated
NH	Penacook, Concord, NH	Penacook Wastewater Treatment Facility	Northeast	Merrimack	4000	#REF!	Liquids	6	2	2024-05-20	2024-05-22	Separated
ME	Portland, ME	Portland Water District (East End Wastewater Treatment Facility)	Northeast	Cumberland	65000	#REF!	Liquids	6	2	2024-05-20	2024-05-22	Combined
UT	Provo, UT	Provo City Water Reclamation Facility	West	Utah	115000	#REF!	Solids	6	3	2024-05-17	2024-05-22	Separated
MN	Red Wing, MN	Red Wing Wastewater Treatment Facility	Midwest	Goodhue	16000	#REF!	Solids	6	3	2024-05-17	2024-05-22	Separated
CA	Regional, Laguna Niguel, CA	Regional Treatment Plant	West	Orange	129000	#REF!	Liquids	6	3	2024-05-20	2024-05-23	Separated
CA	Ontario, CA	Regional Water Recycling Plant No.1 (RP-1)	West	San Bernardino	890000	#REF!	Solids	6	3	2024-05-19	2024-05-21	Separated
TX	River Road, Amarillo, TX	River Road WWTP	South	Potter	140000	#REF!	Liquids	6	3	2024-05-17	2024-05-21	Separated
CA	Riverside, CA	Riverside Water Quality Control Plant	West	Riverside	350000	#REF!	Liquids	6	3	2024-05-17	2024-05-22	Separated
KS	Salina, KS	Salina Wastewater Treatment Plant	Midwest	Saline	47000	#REF!	Solids	6	3	2024-05-17	2024-05-22	Separated
HI	Sand Island, Honolulu, HI	Sand Island Wastewater Treatment Plant	West	Honolulu	390000	158	Liquids	6	3	2024-05-17	2024-05-22	Separated
CA	Sausalito, CA	Sausalito-Marin City Sanitary District	West	Marin	18000	#REF!	Liquids	6	2	2024-05-20	2024-05-22	Separated
DE	Seaford, DE	Seaford Wastewater Treatment Facility	South	Sussex	13172	#REF!	Solids	6	3	2024-05-17	2024-05-22	Separated
CA	Half Moon Bay, CA	Sewer Authority Mid-Coastside	West	San Mateo	28000	#REF!	Liquids	6	3	2024-05-17	2024-05-22	Separated
CA	Mill Valley, CA	Sewerage Agency of Southern Marin Wastewater Treatment Plant	West	Marin	30000	#REF!	Solids	6	3	2024-05-20	2024-05-22	Separated
TX	Woodlands SJRA WWTF No. 1, TX	SJRA WWTF No.1	South	San Jacinto	65000	#REF!	Liquids	6	3	2024-05-21	2024-05-23	Separated
TX	Woodlands SJRA WWTF No. 2, TX	SJRA WWTF No.2	South	San Jacinto	70000	#REF!	Liquids	6	3	2024-05-17	2024-05-22	Separated
TX	Woodlands SJRA WWTF No. 3, TX	SJRA WWTF No.3	South	San Jacinto	15000	#REF!	Liquids	6	4	2024-05-15	2024-05-22	Separated
CA	Napa, CA	Soscol Water Recycling Facility	West	Napa	83300	#REF!	Solids	6	3	2024-05-16	2024-05-21	Combined
VT	South Burlington, VT	South Burlington-Airport Parkway WWTF	Northeast	Chittenden	16000	#REF!	Liquids	6	3	2024-05-17	2024-05-22	Separated
GA	Columbus, GA	South Columbus Water Resources Facility	South	Muscogee	278000	#REF!	Solids	6	2	2024-05-21	2024-05-22	Combined
TX	South, Laredo, TX	South Laredo WWTP	South	Webb	120000	#REF!	Liquids	6	2	2024-05-20	2024-05-22	Separated
NJ	Belmar, NJ	South Monmouth Regional Sewerage Authority	Northeast	Monmouth	52672	#REF!	Solids	6	2	2024-05-17	2024-05-20	Separated
FL	South, Orange County, FL	South Water Reclamation Facility	South	Orange	183009	#REF!	Solids	6	4	2024-05-17	2024-05-22	Separated
TX	Southside, Dallas, TX	Southside Wastewater Treatment Plant (City of Dallas)	South	Dallas	421700	#REF!	Liquids	6	2	2024-05-16	2024-05-19	Separated
FL	Southwest, Saint Petersburg, FL	Southwest Water Reclamation Facility	South	Pinellas	47790	#REF!	Liquids	6	2	2024-05-16	2024-05-19	Separated
MN	St. Cloud, MN	St. Cloud Nutrient, Energy and Water Recovery Facility	Midwest	Stearns	120000	#REF!	Liquids	6	3	2024-05-17	2024-05-22	Separated
LA	East Bank, New Orleans, LA	SWBNO East Bank Wastewater Treatment Plant	South	Orleans	333406	#REF!	Liquids	6	3	2024-05-17	2024-05-22	Separated
LA	West Bank, New Orleans, LA	SWBNO West Bank Wastewater Treatment Plant	South	Orleans	50591	#REF!	Liquids	6	2	2024-05-16	2024-05-19	Separated
NJ	Bridgewater, NJ	The Somerset Raritan Valley Sewerage Authority	Northeast	Somerset	130000	#REF!	Liquids	6	3	2024-05-16	2024-05-22	Separated
NE	Theresa Street, Lincoln, NE	Theresa Street Water Resource Recovery Facility	Midwest	Lancaster	240000	#REF!	Liquids	6	3	2024-05-17	2024-05-22	Separated
VA	Hillsville, VA	Town of Hillsville Wastewater Treatment Plant	South	Carroll	3000	#REF!	Solids	6	3	2024-05-17	2024-05-22	Separated
NJ	Oakhurst, NJ	Township of Ocean Sewerage Authority	Northeast	Monmouth	50000	#REF!	Liquids	6	3	2024-05-17	2024-05-22	Separated
FL	Tallahassee, FL	TPSmith Water Reclamation Facility	South	Leon	212065	#REF!	Liquids	6	2	2024-05-19	2024-05-22	Separated
MI	Traverse City, MI	Traverse City Regional Waste Water Treatment Plant	Midwest	Grand Traverse	30623	#REF!	Liquids	6	3	2024-05-17	2024-05-22	Separated
AL	Pinson, AL	Turkey Creek Water Reclamation Facility	South	Jefferson	30000	#REF!	Liquids	6	3	2024-05-17	2024-05-22	Separated
CA	Turlock, CA	Turlock Regional Water Quality Control Facility	West	Stanislaus	86000	#REF!	Liquids	10 until 1/1/23 then 6	2	2024-05-19	2024-05-21	Separated
PA	University Park, PA	University Park, PA	Northeast	Centre	16000	#REF!	Liquids	6	2	2024-05-16	2024-05-19	Separated
MA	Millbury, MA	Upper Blackstone Clean Water	Northeast	Worcester	250000	#REF!	Liquids	6	3	2024-05-21	2024-05-23	Separated
CA	Vallejo, CA	Vallejo Flood and Wastewater District Wastewater Treatment Plant	West	Solano	121000	#REF!	Liquids	6	3	2024-05-17	2024-05-22	Separated
AL	Bessemer, AL	Valley Creek Water Reclamation Facility	South	Jefferson	225000	#REF!	Liquids	6	3	2024-05-17	2024-05-22	Separated
CA	Indio, CA	Valley Sanitary District	West	Riverside	91765	#REF!	Solids	6	3	2024-05-20	2024-05-22	Separated
HI	Wahiawa, Honolulu, HI	Wahiawa Wastewater Treatment Plant	West	Honolulu	18000	157	Liquids	6	2	2024-05-21	2024-05-22	Separated
HI	Waianae, Honolulu, HI	Waianae Wastewater Treatment Plant	West	Honolulu	44000	158	Liquids	6	3	2024-05-17	2024-05-22	Separated
WI	Wausau, WI	Wausau Waterworks Wastewater Treatment Facility	Midwest	Marathon	44000	#REF!	Solids	6	3	2024-05-17	2024-05-22	Separated
ID	West Boise, ID	West Boise Water Renewal Facility	West	Ada	186901	226	Liquids	6	4	2024-05-16	2024-05-23	Separated
CA	West Contra Costa County, CA	West County Wastewater District	West	Contra Costa	100000	#REF!	Liquids	6	3	2024-05-17	2024-05-22	Separated
IL	Wheaton, IL	Wheaton Sanitary District	Midwest	DuPage	63000	#REF!	Solids	6	3	2024-05-17	2024-05-22	Separated
TX	Wichita Falls, TX	Wichita Falls Resource Recovery Facility	South	Wichita	90000	#REF!	Solids	6	3	2024-05-17	2024-05-22	Separated
CA	Windsor, CA	Windsor Wastewater Treatment, Reclamation, and Disposal Facility	West	Sonoma	28000	#REF!	Liquids	6	3	2024-05-17	2024-05-22	Separated
CA	Winters, CA	Winters - East Street Pump Station	West	Yolo	7286	#REF!	Liquids	10 until 1/1/23 then 6	3	2024-05-21	2024-05-23	Separated
KS	Wolcott, Kansas City, KS	Wolcott Wastewater Treatment Facility	Midwest	Wyandotte	15000	#REF!	Liquids	6	1	2024-05-22	2024-05-22	Separated
CA	Woodland, CA	Woodland Water Pollution Control Facility	West	Yolo	59000	#REF!	Liquids	10 until 1/1/23 then 6	1	2024-05-16	2024-05-16	Separated
ME	York, ME	York Sewer District	Northeast	York	10000	#REF!	Liquids	6	3	2024-05-17	2024-05-22	Separated
TX	Zacate Creek, Laredo, TX	Zacate Creek WWTP	South	Webb	140000	#REF!	Liquids	6				Separated
