# Supplementary material for: Wastewater surveillance reveals patterns of antibiotic resistance across the United States
Source: Nat Commun. 2026 Apr 1;17:4680. doi: 10.1038/s41467-026-71195-4 (PMC13201604; doi:10.1038/s41467-026-71195-4)
Supplement: Supplementary file 6 — Reporting Summary [file 41467_2026_71195_MOESM6_ESM.xlsx]

## Sheet: Assays
Primers & Probes used in manuscript
Target	Sequences (5’ - 3’)	Expected Conc. (dilution)	Final Fluorophore	Amplicon Length	Ref.
blaCMY	F: AGACGTTTAACGGCGTGTTG R: TAAGTGCAGCAGGCGGATAC P: TATCGCCCGCGGCGAAAT	High (1:100)	Cy5	128	1
blaCTX-M	F: CCGTCACGCTGTTRTTAGGA R: AATGCCACMCCCAGYCKKCC P: CAGCAAAAACTTGCCGRATT	High (1:100)	ATTO590	109	2
blaKPC	F: GGCCGCCGTGCAATAC R: GCCGCCCAACTCCTTCA P:TGATAACGCCGCCGCCAATTTGT	High (1:100)	Cy5.5	61	3
mecA	F: CATTGATCGCAACGTTCAATTTAAT R: TGGTCTTTCTGCATTCCTGGA P: CTATGATCCCAATCTAACTTCCACATACC	Low (no dilution)	ATTO590	99	4
blaNDM	F: ATATCACCGTTGGGATCGAC R: TAGTGCTCAGTGTCGGCATC P: AAGGACAGCAAGGCCAAGTCG	Low (no dilution)	FAM	102	5
blaOXA-48	F: ACGGGCGAACCAAGCAT R: GCGATCAAGCTATTGGGAATTT P: TTACCCGCATCTACC	High (1:100)	HEX	60	6
blaTEM	F: GCATCTTACGGATGGCATGA R: GTCCTCCGATCGTTGTCAGAA P: CAGTGCTGCCATAACCATGAGTGA	High (1:100)	FAM	100	7
blaVIM	F: TSTACCCRTCCAATGGTCTC R: AGAAGKGCCRCTGTGTTTTT P:TGTCCGTGATGGYGATGAGTTG	Low (no dilution)	ROX	91	2
mcr-1	F: CATCGCGGACAATCTCGG R: AAATCAACACAGGCTTTAGCAC P: AACAGCGTGGTGATCAGTAGCAT	Low (no dilution)	HEX	116	8
tetW	F: GCAGAGCGTGGTTCAGTCT R: GACACCGTCTGCTTGATGATAAT P: TTCGGGATAAGCTCTCCGCCGA	High (1:100)	ROX	66	9
vanA	F: ATCAACCATGTTGATGTAGC R: AAGGGATACCGGACAATTCA P: TCCATCTTCACCTGACTTGCCA	Low (no dilution)	Cy5.5	94	10
16S rRNA	F: CGGTGAATACGTTCYCGG R: GGWTACCTTGTTACGACTT	(1:50,000)	EvaGreen		11
*All primers and probes ordered from IDT DNA (Maryland, USA).

## Sheet: gBlock
gBlocks used in manuscript as positive controls
Target	Sequences	Notes
blaTEM	AGAGACACCACCACGCCGCGGGCGATGGCGCAGACGTTGCGTCAGCTTACGCTGGGTCATGCGCTGGGCGAAACCCAGCGGGCGCAGTTGGTGACGTGGCTCAAAGGCAATACGACCGGCGCAGCCAGCATTCGGGCCGGCTtttttACTCACCAGTCACAGAAAAGCATCTTACGGATGGCATGACAGTAAGAGAATTATGCAGTGCTGCCATAACCATGAGTGATAACACTGCGGCCAACTTACTTCTGACAACGATCGGAGGACCGAAGGAGCTAACCGtttttTCGATACCGCCTGGACCGATGACCAGACCGCCCAGATCCTCAACTGGATCAAGCAGGAGATCAACCTGCCGGTCGCGCTGGCGGTGGTGACTCACGCGCATCgcggccgc	Contains sequences for blaCTX-M and blaNDM corresponding to an assays not used in this study
blaCMY, tetW, vanA	GGTCGGTCAGTAAGACGTTTAACGGCGTGTTGGGCGGCGACGCTATCGCCCGCGGCGAAATTAAGCTCAGCGATCCGGTCACGAAATACTGGCCAGAACTGACAGGCAAACAGTGGCGGGGTATCAGCCTGCTGCACTTAGCCACCTATACAGCGtttttTGGCGTTGATTTGCAGAGCGTGGTTCAGTCTGTTCGGGATAAGCTCTCCGCCGATATTATCATCAAGCAGACGGTGTCGCTGTCCCCGGtttttATGCACGGATTACTTGTTAAAAAGAACCATGAATATGAAATCAACCATGTTGATGTAGCATTTTCAGCTTTGCATGGCAAGTCAGGTGAAGATGGATCCATACAAGGTCTGTTTGAATTGTCCGGTATCCCTTTTGTAGGCTGCG…
mecA	TATCCCATCGCGGACAATCTCGGCTTTGTGCTGACGATCGCTGTCGTGCTCTTTGGCGCGATGCTACTGATCACCACGCTGTTATCATCGTATCGCTATGTGCTAAAGCCTGTGTTGATTTTGCTATTAATCATGGGCGCGGTGACCAGTTATTTTACTGACACTTATGGCACtttttCTGGCGCGCCGATGAACGCTTTCCCATGATGAGCACCTTTAAAGTAGTGCTCTGCGGCGCAGTGCTGGCGCGGGTGGATGCCGGTGACGAACAGCTGGAGCGAAAGATCCACTATCGCCAGCAGGATCTGGTGGACTACTCGCCGGTCtttttTGCTCAATATAAAATTAAAACAAACTACGGTAACATTGATCGCAACGTTCAATTTAATTTTGTTAAAG…	Contains sequences for mcr-1 and blaSHV corresponding to assays not used in this study
blaOXA-48, blaVIM	CAAGGATTTACCAATAATCTTAAACGGGCGAACCAAGCATTTTTACCCGCATCTACCTTTAAAATTCCCAATAGCTTGATCGCCCTCGATTTGGGCGTGGTTAAGtttttGCAGTCGTTTGATGGCGCGGTCTACCCGTCCAATGGTCTCATTGTCCGTGATGGTGATGAGTTGCTTTTGATTGATACAGCGTGGGGTGCGAAAAACACAGCGGCACTTCTCGCGGAGATTGAAAAGCAAATTtttttTCCAGGGCACACTCCAGATAACGTAGTGGTTTGGCTACCTGAAAATAGAGTTTTGTTCGGTGGTTGTTTTGTTAAACCGTACGGTCTTGGTAATTTGGGTGACGCAAATTTAGAAGCTTGGCCAAAGTCCGCCAAATTATTAATGTCCgcg…	Contains sequence for blaIMP corresponding to an assay not used in this study
mcr-1	CCCGAATAACAAAGCAGAGCGCATTGTAGTGATTTATCTGCGGGATACCCCGGCGAGCATGGCCGAGCGAAATCAGCAAATCGCCGGGATCGGCGCGGCGCTGATCGAGCACTGGCAACGCTAAtttttCAGCACGGGCGGAATAGAGTGGCTTAATTCTCGATCTATCCCCACGTATGCATCTGAATTAACAAATGAACTGCTTAAAAAAGACGGTAAGGTTCAAGCCACAAATTCATTTAGCGGAGTTAACTATTGGCTAGTTAAAAATAAAATTGAAGTTTTTTATCCAGGCCCGGGACACACTCCAGATAACGTAGTGGTTTGGTTGCCTGAAAGGtttttGCCAAACCTATCCCATCGCGGACAATCTCGGCTTTGTGCTGACGATCGCTGTCG…	Contains sequences for blaSHV and blaIMP corresponding to assays not used in this study
blaKPC	GACGGTGGCGGAGCTGTCCGCGGCCGCCGTGCAATACAGTGATAACGCCGCCGCCAATTTGTTGCTGAAGGAGTTGGGCGGCCCGGCCGGGCTGACGGCCtttttGGGGAACGAGGATGATTTGATTGTCGGCGAAGTGGATCAAATCCGGCTGAGCCACGGTATCTTCCGCATCCATCAGGAAAACGAGCCGGAAAAAGGCgcggccgc	Contains sequence for vanB corresponding to an assay not used in this study
blaCTX-M	CCGTCACGCTGTTGTTAGGAAGTGTGCCGCTGTATGCGCAAACGGCGGACGTACAGCAAAAACTTGCCGAATTAGAGCGGCAGTCGGGAGGCAGACTGGGTGTGGCATT
blaNDM	ATATCACCGTTGGGATCGACGGCACCGACATCGCTTTTGGTGGCTGCCTGATCAAGGACAGCAAGGCCAAGTCGCTCGGCAATCTCGGTGATGCCGACACTGAGCACTA
*Assays were initially tested with gBlocks containing the target region and surrounding bases for each ARG assay. Maximum of three target regions were combined to create one gBlock as shown below, separated by a cluster of thymines.
